# Supplementary material for: Pneumonia Patients Caused by Co-infection With SARS-CoV-2 and Human Adenovirus in China
Source: Front Med (Lausanne). 2021 Sep 28;8:735779. doi: 10.3389/fmed.2021.735779 (PMC8505694; doi:10.3389/fmed.2021.735779)
Supplement: Supplementary file 1 [file Table_1.XLSX]

## Sheet: Sheet1
Table S1. Summary of clinical characteristics and laboratory results of the patient cluster
Characteristics	Patient 1	Patient 2	Patient 3	Patient 7	Patient 8	Patient 9	Patient 10	Patient 11	Patient 12	Patient 13
Region	Huaihua City	Huaihua City	Huaihua City	Shaoyang City	Shaoyang City	Shaoyang City	Shaoyang City	Shaoyang City	Shaoyang City	Shaoyang City
Age (years)	35	37	50	47	45	45	21	24	44	47
Sex	Female	Male	Female	Female	Female	Female	Female	Male	Male	Female
Chronic illness	None	None	None	None	None	Hypertension and coronary disease	None	Nasosinusitis	Hypertension	Hypertension
Signs and symptoms
Fever	+	+	+	+	+	+	-	+	+	+
Body Temperature (℃)	38.5	39.8	38.2	37.6	38.8	37.4	36.4	37.9	37.5	37.8
Cough	+	+	+	+	+	+	+	+	+	+
Sputum production	+	+	+	-	+	+	+	-	+	-
Fatigue	+	-	-	-	-	+	+	-	+	-
Rhinorrhea	-	-	-	-	+	-	-	-	-	-
Chill	-	+	-	-	-	-	-	-	-	-
Nasal congestion	-	+	-	-	-	-	-	-	-	-
Sore throat	+	-	-	-	+	-	-	-	+	-
Nausea	-	-	-	-	-	-	-	-	-	+
Diarrhea	-	-	-	-	-	-	+ (2 times per day)	+ (3 times per day)	-	-
Shortness of breath	+	+	-	+	-	+	+	-	+	-
Chest pain	-	-	-	+	-	-	-	-	-	-
Chest computed tomography scan	Multiple patchy ground-glass opacities in bilateral lungs	Multiple patchy ground-glass opacities in bilateral lungs; Bilateral pleural thickening	Multiple patchy ground-glass opacities in bilateral lungs	Multiple ground-glass shadows in both lower lungs	Multiple patchy ground-glass opacities in bilateral lungs	Multiple patchy ground-glass opacities in bilateral lungs	Small ground-glass opacities in the left lower lung	Multiple ground-glass opacities in both lower lungs	Multiple ground-glass opacities in both lower lungs	Multiple ground-glass opacities in both lower lungs
Clinical classification	Moderate	Severe	Moderate	Moderate	Moderate	Mild	Mild	Mild	Moderate	Mild
Laboratory result
White-cell count (normal range 4.0–10.0 × 109/L)	2.12↓	4.7	4.1	5.78	7.15	5.92	6.72	6.09	3.75↓	1.77
Neutrophil count (normal range 1.4–7.0 × 109/L)	1.15↓	NA	3	3.17	14.9↑	7.09↑	4.3	4.17	1.73	4.07
Lymphocyte count (normal range 1.2–3.5 × 109/L)	0.75↓	0.9↓	0.63↓	1.54	0.87↓	1.64	1.18↓	1.24	1.65	0.47↓
Platelet count (normal range 100–300 × 109/L)	132	213	NA	138	412↑	311	256	212	218	296
Hemoglobin (normal range 120–160 g/L)	127	154	NA	104↓	109↓	125	122	143	151	126
