# Supplementary material for: Pneumonia Patients Caused by Co-infection With SARS-CoV-2 and Human Adenovirus in China
Source: Front Med (Lausanne). 2021 Sep 28;8:735779. doi: 10.3389/fmed.2021.735779 (PMC8505694; doi:10.3389/fmed.2021.735779)
Supplement: Supplementary file 2 [file Table_2.XLSX]

## Sheet: Sheet2
Table S2. Single nucleotide polymorphisms (SNP) differences detected among the genomes from the patients
Position a	SNP b											Substitution	CDS
	Reference	P1	P2	P3	P7	P8	P9	P10	P11	P12	P13
SARS-CoV-2
15951	C	/	C	/	C	C	/	C	T	/	/	Synonymous	orf1ab
25525	T	/	A	/	A	A	/	A	A	/	/	W45R	orf3a
HAdV
5546	T	C	C	C	C	C	C	C	C	C	C	Synonymous	E2B: DNA polymerase
9224	G	C	C	C	C	C	C	C	C	C	C	M1392I	E2B: pTP
29772	G	T	T	T	T	T	T	T	T	T	T	M1I	E3: CR1-delta
29780	T	C	C	C	C	C	C	C	C	C	C	F4S	E3: CR1-delta
31067	T	G	G	G	G	G	G	G	G	G	G	I135M	E3: control protein 14.7 kDa
a The SNP was detected by mapping the reference genome NC_045512 for severe acute respiratory syndrome coronavirus 2 (SARS-CoV-2) and reference genome KF268311 for human adenovirus (HAdV).
b / indicates that the complete genomes were not obtained.
